# Supplementary material for: Anteroposterior axis patterning by early canonical Wnt signaling during hemichordate development
Source: PLoS Biol. 2018 Jan 16;16(1):e2003698. doi: 10.1371/journal.pbio.2003698 (PMC5786327; doi:10.1371/journal.pbio.2003698)
Supplement: S1 Data — qPCR, quantitative PCR. (XLSX) [file pbio.2003698.s004.xlsx]

## Sheet: Wnt overactivation 12-24hpf
	Data Set	Target	Sample	Relative Quantity	Relative Quantity SD	Corrected Relative Quantity SD	Relative Quantity SEM	Corrected Relative Quantity SEM	Unscaled Expression	Unscaled Expression SD	Corrected Unscaled Expression SD	Unscaled Expression SEM	Corrected Unscaled Expression SEM	Expression	Expression SD	Corrected Expression SD	Expression SEM	Corrected Expression SEM	Wells	Mean Cq	Cq SD	Cq SEM
	1-BarH	FoxQ2_1	05nM	0.0204776	0.00442789	0.00442789	0.00255644	0.00255644	0.0222632	0.00482843	0.00482843	0.00278769	0.00278769	0.0222632	0.00482843	0.00482843	0.00278769	0.00278769	3	32.3136	0.311955	0.180107
		Six3	05nM	0.0299424	0.0112558	0.0112558	0.00649856	0.00649856	0.0325532	0.0122495	0.0122495	0.00707223	0.00707223	0.0325532	0.0122495	0.0122495	0.00707223	0.00707223	3	29.1672	0.542333	0.313116
		Fz58	05nM	0.013654	0.00410596	0.00410596	0.00237058	0.00237058	0.0148446	0.00447091	0.00447091	0.00258128	0.00258128	0.0148446	0.00447091	0.00447091	0.00258128	0.00258128	3	32.4005	0.433839	0.250477
		Rx	05nM	0.00109436	0.000842651	0.000842651	0.000486505	0.000486505	0.00118978	0.000916343	0.000916343	0.000529051	0.000529051	0.00118978	0.000916343	0.000916343	0.000529051	0.000529051	3	37.0545	1.11087	0.641359
		foxAB	05nM	0.49754	0.0248751	0.0248751	0.0143616	0.0143616	0.540923	0.0285245	0.0285245	0.0164686	0.0164686	0.540923	0.0285245	0.0285245	0.0164686	0.0164686	3	28.1054	0.0721291	0.0416438
		Lmx1	05nM	0.102486	0.142253	0.142253	0.0821298	0.0821298	0.111422	0.154668	0.154668	0.0892976	0.0892976	0.111422	0.154668	0.154668	0.0892976	0.0892976	3	35.6472	2.00249	1.15614
		En	05nM	4.86063	0.338543	0.338543	0.195458	0.195458	5.28445	0.378578	0.378578	0.218572	0.218572	5.28445	0.378578	0.378578	0.218572	0.218572	3	29.5037	0.100484	0.0580143
		Msx	05nM	3.14894	0.0780455	0.0780455	0.0450596	0.0450596	3.42351	0.102445	0.102445	0.0591467	0.0591467	3.42351	0.102445	0.102445	0.0591467	0.0591467	3	24.5191	0.0357567	0.0206442
		Hox1	05nM	3.75921	0.161374	0.161374	0.0658806	0.0658806	4.08699	0.188354	0.188354	0.0768953	0.0768953	4.08699	0.188354	0.188354	0.0768953	0.0768953	6	26.6796	0.0619314	0.0252834
		Hox2	05nM	1.4004	0.273901	0.273901	0.11182	0.11182	1.52251	0.298876	0.298876	0.122016	0.122016	1.52251	0.298876	0.298876	0.122016	0.122016	6	29.2576	0.282173	0.115197
	6-b-Tub	Hox3	05nM	1.5316	0.0658402	0.0658402	0.0380128	0.0380128	1.66515	0.0768339	0.0768339	0.0443601	0.0443601	1.66515	0.0768339	0.0768339	0.0443601	0.0443601	3	28.1734	0.0620182	0.0358062
	3-Caudal	Hox4	05nM	2.71171	0.307298	0.307298	0.177418	0.177418	2.94816	0.33773	0.33773	0.194988	0.194988	2.94816	0.33773	0.33773	0.194988	0.194988	3	25.8417	0.16349	0.0943908
	1-Delta	Hox5	05nM	2.79805	0.198761	0.198761	0.114754	0.114754	3.04203	0.22203	0.22203	0.128189	0.128189	3.04203	0.22203	0.22203	0.128189	0.128189	3	26.2533	0.102482	0.0591681
	1-En	Hox6	05nM	3.26656	0.52252	0.52252	0.301677	0.301677	3.55139	0.571193	0.571193	0.329779	0.329779	3.55139	0.571193	0.571193	0.329779	0.329779	3	27.8285	0.230774	0.133237
	8-Evx	Hox7	05nM	2.58097	0.142583	0.142583	0.0823201	0.0823201	2.80602	0.161998	0.161998	0.0935298	0.0935298	2.80602	0.161998	0.161998	0.0935298	0.0935298	3	26.8193	0.0796999	0.0460147
	1-FezF	Hox910	05nM	1.1022	0.0381997	0.0381997	0.0220546	0.0220546	1.1983	0.0461359	0.0461359	0.0266365	0.0266365	1.1983	0.0461359	0.0461359	0.0266365	0.0266365	3	25.8653	0.0500006	0.0288679
	9-SYBR	Hox1113a	05nM	1.03367	0.0456508	0.0456508	0.0263565	0.0263565	1.1238	0.0530882	0.0530882	0.0306505	0.0306505	1.1238	0.0530882	0.0530882	0.0306505	0.0306505	3	25.858	0.0637149	0.0367858
	4-FoxQ2_1	Hox1113b	05nM	12.8473	1.23103	1.23103	0.502565	0.502565	13.9675	1.35871	1.35871	0.554689	0.554689	13.9675	1.35871	1.35871	0.554689	0.554689	6	27.7221	0.138239	0.0564358
	4-FoxQ2_1	Hox1113c	05nM	1.1308	0.0195984	0.0195984	0.0113152	0.0113152	1.2294	0.0296473	0.0296473	0.0171169	0.0171169	1.2294	0.0296473	0.0296473	0.0171169	0.0171169	3	24.6514	0.0250039	0.014436
	9-SYBR
	Multiple	FoxQ2_1	10nM	0.0162217	0.0197475	0.0197475	0.0114012	0.0114012	0.0211194	0.0257136	0.0257136	0.0148457	0.0148457	0.0211194	0.0257136	0.0257136	0.0148457	0.0148457	3	32.6497	1.75626	1.01398
		Six3	10nM	0.0369481	0.00828915	0.00828915	0.00478574	0.00478574	0.0481034	0.0108407	0.0108407	0.00625891	0.00625891	0.0481034	0.0108407	0.0108407	0.00625891	0.00625891	3	28.8639	0.323663	0.186867
		Fz58	10nM	0.0140041	0.00680554	0.00680554	0.00392918	0.00392918	0.0182322	0.00886885	0.00886885	0.00512044	0.00512044	0.0182322	0.00886885	0.00886885	0.00512044	0.00512044	3	32.364	0.701104	0.404782
		Rx	10nM	0.00241356	0.00362343	0.00362343	0.00209199	0.00209199	0.00314226	0.0047179	0.0047179	0.00272388	0.00272388	0.00314226	0.0047179	0.0047179	0.00272388	0.00272388	3	35.9135	2.16589	1.25048
		foxAB	10nM	0.305715	0.0423677	0.0423677	0.024461	0.024461	0.398016	0.0558126	0.0558126	0.0322234	0.0322234	0.398016	0.0558126	0.0558126	0.0322234	0.0322234	3	28.808	0.199937	0.115434
		Lmx1	10nM	0.150757	0.211434	0.211434	0.122072	0.122072	0.196274	0.275303	0.275303	0.158946	0.158946	0.196274	0.275303	0.275303	0.158946	0.158946	3	35.0904	2.02336	1.16819
		En	10nM	4.52792	0.461864	0.461864	0.266657	0.266657	5.89499	0.614389	0.614389	0.354718	0.354718	5.89499	0.614389	0.614389	0.354718	0.354718	3	29.606	0.14716	0.0849628
		Msx	10nM	2.93984	0.0190775	0.0190775	0.0110144	0.0110144	3.82743	0.085557	0.085557	0.0493964	0.0493964	3.82743	0.085557	0.085557	0.0493964	0.0493964	3	24.6182	0.00936211	0.00540521
		Hox1	10nM	3.25357	0.285839	0.285839	0.116693	0.116693	4.23589	0.383011	0.383011	0.156364	0.156364	4.23589	0.383011	0.383011	0.156364	0.156364	6	26.888	0.126746	0.051744
		Hox2	10nM	1.11053	0.235197	0.235197	0.0960189	0.0960189	1.44582	0.307766	0.307766	0.125645	0.125645	1.44582	0.307766	0.307766	0.125645	0.125645	6	29.5922	0.305546	0.124739
		Hox3	10nM	1.43503	0.122238	0.122238	0.0705739	0.0705739	1.86829	0.164085	0.164085	0.0947344	0.0947344	1.86829	0.164085	0.164085	0.0947344	0.0947344	3	28.2674	0.122891	0.0709509
		Hox4	10nM	2.31219	0.287678	0.287678	0.166091	0.166091	3.01028	0.380029	0.380029	0.21941	0.21941	3.01028	0.380029	0.380029	0.21941	0.21941	3	26.0716	0.179498	0.103633
	1-Hairy	Hox5	10nM	2.32008	0.0555135	0.0555135	0.0320508	0.0320508	3.02056	0.096945	0.096945	0.0559712	0.0559712	3.02056	0.096945	0.096945	0.0559712	0.0559712	3	26.5235	0.03452	0.0199301
	Multiple	Hox6	10nM	3.52124	0.370263	0.370263	0.213771	0.213771	4.58438	0.491926	0.491926	0.284013	0.284013	4.58438	0.491926	0.491926	0.284013	0.284013	3	27.7202	0.151701	0.0875846
	3-Hox1113a	Hox7	10nM	2.41908	0.231314	0.231314	0.133549	0.133549	3.14945	0.308596	0.308596	0.178168	0.178168	3.14945	0.308596	0.308596	0.178168	0.178168	3	26.9128	0.137951	0.0796463
	Multiple	Hox910	10nM	0.914024	0.0568187	0.0568187	0.0328043	0.0328043	1.18999	0.0782305	0.0782305	0.0451664	0.0451664	1.18999	0.0782305	0.0782305	0.0451664	0.0451664	3	26.1354	0.0896825	0.0517782
	8-Hox1113c	Hox1113a	10nM	1.01971	0.0112879	0.0112879	0.00651707	0.00651707	1.32758	0.0319754	0.0319754	0.018461	0.018461	1.32758	0.0319754	0.0319754	0.018461	0.018461	3	25.8777	0.0159702	0.00922042
	Multiple	Hox1113b	10nM	11.6057	1.16908	1.16908	0.477277	0.477277	15.1096	1.55599	1.55599	0.635231	0.635231	15.1096	1.55599	1.55599	0.635231	0.635231	6	27.8688	0.145328	0.0593301
	Multiple	Hox1113c	10nM	1.04964	0.0155546	0.0155546	0.00898045	0.00898045	1.36655	0.0355611	0.0355611	0.0205312	0.0205312	1.36655	0.0355611	0.0355611	0.0205312	0.0205312	3	24.7589	0.0213793	0.0123433
		FoxQ2_1	15nM	0.01396	0.00235674	0.00235674	0.00136067	0.00136067	0.0208252	0.00356493	0.00356493	0.00205821	0.00205821	0.0208252	0.00356493	0.00356493	0.00205821	0.00205821	3	32.8663	0.243558	0.140618
	1-BarH	Six3	15nM	0.0222522	0.00339221	0.00339221	0.00195849	0.00195849	0.0331955	0.00514711	0.00514711	0.00297169	0.00297169	0.0331955	0.00514711	0.00514711	0.00297169	0.00297169	3	29.5954	0.219929	0.126976
		Fz58	15nM	0.00292376	0.00150178	0.00150178	0.000867054	0.000867054	0.00436162	0.00224373	0.00224373	0.00129542	0.00129542	0.00436162	0.00224373	0.00224373	0.00129542	0.00129542	3	34.624	0.741035	0.427837
		Rx	15nM	0.00290366	0.00172014	0.00172014	0.000993124	0.000993124	0.00433162	0.00256901	0.00256901	0.00148322	0.00148322	0.00433162	0.00256901	0.00256901	0.00148322	0.00148322	3	35.6468	0.85466	0.493438
		foxAB	15nM	0.120187	0.0218443	0.0218443	0.0126118	0.0126118	0.179292	0.0329806	0.0329806	0.0190413	0.0190413	0.179292	0.0329806	0.0329806	0.0190413	0.0190413	3	30.1549	0.262214	0.15139
		Lmx1	15nM	0.199775	0.227787	0.227787	0.131513	0.131513	0.298021	0.339914	0.339914	0.196249	0.196249	0.298021	0.339914	0.339914	0.196249	0.196249	3	34.6842	1.64499	0.949734
	6-b-Tub	En	15nM	4.87589	1.52288	1.52288	0.879233	0.879233	7.27376	2.28113	2.28113	1.31701	1.31701	7.27376	2.28113	2.28113	1.31701	1.31701	3	29.4992	0.450594	0.26015
		Msx	15nM	3.69527	0.112394	0.112394	0.0648904	0.0648904	5.51254	0.229154	0.229154	0.132302	0.132302	5.51254	0.229154	0.229154	0.132302	0.132302	3	24.2882	0.0438803	0.0253343
		Hox1	15nM	3.96593	0.397383	0.397383	0.162231	0.162231	5.9163	0.616058	0.616058	0.251505	0.251505	5.9163	0.616058	0.616058	0.251505	0.251505	6	26.6024	0.144557	0.0590151
		Hox2	15nM	0.739893	0.483086	0.483086	0.197219	0.197219	1.10376	0.721337	0.721337	0.294485	0.294485	1.10376	0.721337	0.721337	0.294485	0.294485	6	30.178	0.941956	0.384552
		Hox3	15nM	1.57833	0.12112	0.12112	0.0699289	0.0699289	2.35452	0.192609	0.192609	0.111203	0.111203	2.35452	0.192609	0.192609	0.111203	0.111203	3	28.13	0.110712	0.0639195
	3-Caudal	Hox4	15nM	2.85544	0.174893	0.174893	0.100975	0.100975	4.25969	0.28747	0.28747	0.165971	0.165971	4.25969	0.28747	0.28747	0.165971	0.165971	3	25.7672	0.0883637	0.0510168
	1-En	Hox5	15nM	2.2859	0.0559336	0.0559336	0.0322933	0.0322933	3.41006	0.127669	0.127669	0.0737095	0.0737095	3.41006	0.127669	0.127669	0.0737095	0.0737095	3	26.5449	0.0353013	0.0203812
	8-Evx	Hox6	15nM	3.76332	0.274731	0.274731	0.158616	0.158616	5.61404	0.43963	0.43963	0.25382	0.25382	5.61404	0.43963	0.43963	0.25382	0.25382	3	27.6243	0.10532	0.0608067
	1-FezF	Hox7	15nM	2.29557	0.114988	0.114988	0.0663884	0.0663884	3.42449	0.197081	0.197081	0.113785	0.113785	3.42449	0.197081	0.197081	0.113785	0.113785	3	26.9884	0.0722665	0.0417231
	9-SYBR	Hox910	15nM	1.00738	0.0888191	0.0888191	0.0512797	0.0512797	1.50279	0.139173	0.139173	0.0803518	0.0803518	1.50279	0.139173	0.139173	0.0803518	0.0803518	3	25.9951	0.1272	0.0734391
	4-FoxQ2_1	Hox1113a	15nM	0.918966	0.0408797	0.0408797	0.0236019	0.0236019	1.3709	0.0723049	0.0723049	0.0417452	0.0417452	1.3709	0.0723049	0.0723049	0.0417452	0.0417452	3	26.0277	0.0641775	0.0370529
	9-SYBR	Hox1113b	15nM	17.2212	1.51133	1.51133	0.616996	0.616996	25.6903	2.36918	2.36918	0.967213	0.967213	25.6903	2.36918	2.36918	0.967213	0.967213	6	27.2994	0.12661	0.0516884
	9-SYBR	Hox1113c	15nM	1.05624	0.0388965	0.0388965	0.0224569	0.0224569	1.57567	0.0732147	0.0732147	0.0422705	0.0422705	1.57567	0.0732147	0.0732147	0.0422705	0.0422705	3	24.7498	0.0531281	0.0306735
	Multiple
		En	DMSO	1	0.183842	0.183842	0.106141	0.106141	1	0.184587	0.184587	0.106572	0.106572	1	0.184587	0.184587	0.106572	0.106572	3	31.7849	0.265228	0.15313
	1-Hairy	foxAB	DMSO	1	0.0149547	0.0149547	0.00863409	0.00863409	1	0.0223195	0.0223195	0.0128862	0.0128862	1	0.0223195	0.0223195	0.0128862	0.0128862	3	27.0983	0.021575	0.0124564
	Multiple	FoxQ2_1	DMSO	1	0.0482255	0.0482255	0.027843	0.027843	1	0.0509923	0.0509923	0.0294404	0.0294404	1	0.0509923	0.0509923	0.0294404	0.0294404	3	26.7038	0.0695746	0.0401689
	3-Hox1113a	Fz58	DMSO	1	0.0487507	0.0487507	0.0281462	0.0281462	1	0.0514893	0.0514893	0.0297274	0.0297274	1	0.0514893	0.0514893	0.0297274	0.0297274	3	26.206	0.0703324	0.0406064
	Multiple	Hox1	DMSO	1	0.222538	0.222538	0.0908507	0.0908507	1	0.223154	0.223154	0.0911022	0.0911022	1	0.223154	0.223154	0.0911022	0.0911022	6	28.59	0.321054	0.13107
	8-Hox1113c	Hox1113a	DMSO	1	0.0383847	0.0383847	0.0221614	0.0221614	1	0.0418079	0.0418079	0.0241378	0.0241378	1	0.0418079	0.0418079	0.0241378	0.0241378	3	25.9058	0.0553774	0.0319722
	Multiple	Hox1113b	DMSO	1	0.471023	0.471023	0.192294	0.192294	1	0.471314	0.471314	0.192413	0.192413	1	0.471314	0.471314	0.192413	0.192413	6	31.4055	0.679543	0.277422
	5-Hox3	Hox1113c	DMSO	1	0.00612219	0.00612219	0.00353465	0.00353465	1	0.0176635	0.0176635	0.010198	0.010198	1	0.0176635	0.0176635	0.010198	0.010198	3	24.8288	0.00883245	0.00509942
	7-Hox4	Hox2	DMSO	1	0.394017	0.394017	0.160857	0.160857	1	0.394365	0.394365	0.160999	0.160999	1	0.394365	0.394365	0.160999	0.160999	6	29.7434	0.568447	0.232067
	7-Hox5	Hox3	DMSO	1	0.195201	0.195201	0.112699	0.112699	1	0.195903	0.195903	0.113105	0.113105	1	0.195903	0.195903	0.113105	0.113105	3	28.7884	0.281616	0.162591
		Hox4	DMSO	1	0.238552	0.238552	0.137728	0.137728	1	0.239127	0.239127	0.13806	0.13806	1	0.239127	0.239127	0.13806	0.13806	3	27.2809	0.344158	0.198699
		Hox5	DMSO	1	0.199095	0.199095	0.114947	0.114947	1	0.199783	0.199783	0.115345	0.115345	1	0.199783	0.199783	0.115345	0.115345	3	27.7377	0.287233	0.165834
		Hox6	DMSO	1	0.224547	0.224547	0.129642	0.129642	1	0.225157	0.225157	0.129994	0.129994	1	0.225157	0.225157	0.129994	0.129994	3	29.5363	0.323952	0.187034
	1-BarH	Hox7	DMSO	1	0.0452908	0.0452908	0.0261486	0.0261486	1	0.0482263	0.0482263	0.0278434	0.0278434	1	0.0482263	0.0482263	0.0278434	0.0278434	3	28.1872	0.0653408	0.0377245
	6-b-Tub	Hox910	DMSO	1	0.105163	0.105163	0.0607156	0.0607156	1	0.10646	0.10646	0.0614646	0.0614646	1	0.10646	0.10646	0.0614646	0.0614646	3	26.0057	0.151717	0.0875941
	1-Delta	Lmx1	DMSO	1	0.283882	0.283882	0.163899	0.163899	1	0.284365	0.284365	0.164178	0.164178	1	0.284365	0.284365	0.164178	0.164178	3	32.3607	0.409555	0.236457
	1-En	Msx	DMSO	1	0.08805	0.08805	0.0508357	0.0508357	1	0.0895953	0.0895953	0.0517279	0.0517279	1	0.0895953	0.0895953	0.0517279	0.0517279	3	26.1739	0.127029	0.0733404
	8-Evx	Rx	DMSO	1	0.182969	0.182969	0.105637	0.105637	1	0.183717	0.183717	0.106069	0.106069	1	0.183717	0.183717	0.106069	0.106069	3	27.2188	0.263968	0.152402
	1-FezF	Six3	DMSO	1	0.0429516	0.0429516	0.0247981	0.0247981	1	0.0460365	0.0460365	0.0265792	0.0265792	1	0.0460365	0.0460365	0.0265792	0.0265792	3	24.1055	0.0619661	0.0357761
	9-SYBR
	4-FoxQ2_1
	9-SYBR
	9-SYBR
	Multiple
	1-Hairy
	Multiple
	3-Hox1113a
	Multiple
	8-Hox1113c
	Multiple
	5-Hox3
	7-Hox4
	7-Hox5
	1-BarH
	3-Caudal
	1-Delta
	1-En
	8-Evx
	1-FezF
	9-SYBR
	4-FoxQ2_1
	9-SYBR
	9-SYBR
	Multiple
	1-Hairy
	Multiple
	3-Hox1113a
	Multiple
	8-Hox1113c
	Multiple
	5-Hox3
	7-Hox4
	7-Hox5
	7-Hox6
	7-Hox6
	7-Hox6
	7-Hox6
	3-Hox7
	3-Hox7
	3-Hox7
	3-Hox7
	4-Hox910
	4-Hox910
	4-Hox910
	4-Hox910
	6-HPRT1
	6-HPRT1
	6-HPRT1
	6-HPRT1
	5-Lmx1
	5-Lmx1
	5-Lmx1
	5-Lmx1
	3-Msx
	3-Msx
	3-Msx
	3-Msx
	1-Notch
	1-Notch
	1-Notch
	1-Notch
	Multiple
	Multiple
	Multiple
	Multiple
	Multiple
	Multiple
	Multiple
	Multiple
	8-Pax258
	8-Pax258
	8-Pax258
	8-Pax258
	7-Rx
	7-Rx
	7-Rx
	7-Rx
	4-Sfrp15
	4-Sfrp15
	4-Sfrp15
	4-Sfrp15
	4-Six3
	4-Six3
	4-Six3
	4-Six3
	Multiple
	Multiple
	Multiple
	Multiple
	4-Wnt11
	4-Wnt11
	4-Wnt11
	4-Wnt11
	7-Wnt16
	7-Wnt16
	7-Wnt16
	7-Wnt16
	8-Wnt2
	8-Wnt2
	8-Wnt2
	8-Wnt2
	6-Wnt3
	6-Wnt3
	6-Wnt3
	6-Wnt3
	8-Wnt4
	8-Wnt4
	8-Wnt4
	8-Wnt4
	5-Wnt5
	5-Wnt5
	5-Wnt5
	5-Wnt5
	5-Wnt6
	5-Wnt6
	5-Wnt6
	5-Wnt6
	5-Wnt7
	5-Wnt7
	5-Wnt7
	5-Wnt7
	7-Wnt8
	7-Wnt8
	7-Wnt8
	7-Wnt8
	4-Wnt9
	4-Wnt9
	4-Wnt9
	4-Wnt9
