# Supplementary material for: Anteroposterior axis patterning by early canonical Wnt signaling during hemichordate development
Source: PLoS Biol. 2018 Jan 16;16(1):e2003698. doi: 10.1371/journal.pbio.2003698 (PMC5786327; doi:10.1371/journal.pbio.2003698)
Supplement: S2 Data — qPCR, quantitative PCR. (XLSX) [file pbio.2003698.s005.xlsx]

## Sheet: serial dilution 12-48hpf
	Data Set	Target	Sample	Relative Quantity	Relative Quantity SD	Corrected Relative Quantity SD	Relative Quantity SEM	Corrected Relative Quantity SEM	Unscaled Expression	Unscaled Expression SD	Corrected Unscaled Expression SD	Unscaled Expression SEM	Corrected Unscaled Expression SEM	Expression	Expression SD	Corrected Expression SD	Expression SEM	Corrected Expression SEM	Wells	Mean Cq	Cq SD	Cq SEM
	3-SYBR	foxQ2-1	0.15yM asak	0.0091419	0.00589665	0.00589665	0.00340443	0.00340443	0.00780616	0.0050376	0.0050376	0.00290846	0.00290846	0.00780616	0.0050376	0.0050376	0.00290846	0.00290846	3	34.3809	0.930559	0.537258
	1-SYBR	six3	0.15yM asak	0.570959	0.00153419	0.00153419	0.000885765	0.000885765	0.487536	0.0100326	0.0100326	0.00579232	0.00579232	0.487536	0.0100326	0.0100326	0.00579232	0.00579232	3	24.3802	0.00387658	0.00223814
	2-SYBR	fz58	0.15yM asak	0.677578	0.046776	0.046776	0.0270061	0.0270061	0.578576	0.0416492	0.0416492	0.0240462	0.0240462	0.578576	0.0416492	0.0416492	0.0240462	0.0240462	3	24.2117	0.0995951	0.0575013
	4-SYBR	rx	0.15yM asak	1.3123	0.0313829	0.0313829	0.018119	0.018119	1.12056	0.0352245	0.0352245	0.0203369	0.0203369	1.12056	0.0352245	0.0352245	0.0203369	0.0203369	3	24.15	0.0345011	0.0199192
	4-SYBR	foxAB	0.15yM asak	1.2541	0.0846086	0.0846086	0.0488488	0.0488488	1.07086	0.0754774	0.0754774	0.0435769	0.0435769	1.07086	0.0754774	0.0754774	0.0435769	0.0435769	3	26.7334	0.0973325	0.056195
	1-SYBR	lmx1	0.15yM asak	1.32576	0.039796	0.039796	0.0229763	0.0229763	1.13205	0.0410873	0.0410873	0.0237217	0.0237217	1.13205	0.0410873	0.0410873	0.0237217	0.0237217	3	26.1906	0.0433061	0.0250028
	9-SYBR	en	0.15yM asak	1.03467	0.122954	0.122954	0.0709877	0.0709877	0.883492	0.106525	0.106525	0.0615024	0.0615024	0.883492	0.106525	0.106525	0.0615024	0.0615024	3	26.4383	0.171442	0.098982
	6-SYBR	msx	0.15yM asak	1.34632	0.124991	0.124991	0.0721636	0.0721636	1.14961	0.109275	0.109275	0.06309	0.06309	1.14961	0.109275	0.109275	0.06309	0.06309	3	25.1469	0.133938	0.0773291
	6-SYBR	hox1	0.15yM asak	1.21034	0.0110199	0.0110199	0.00636235	0.00636235	1.03349	0.0230897	0.0230897	0.0133308	0.0133308	1.03349	0.0230897	0.0230897	0.0133308	0.0133308	3	26.039	0.0131355	0.0075838
	6-SYBR	hox2	0.15yM asak	1.11348	0.141453	0.141453	0.0816681	0.0816681	0.950786	0.122333	0.122333	0.070629	0.070629	0.950786	0.122333	0.122333	0.070629	0.070629	3	27.456	0.183276	0.105814
	1-SYBR	hox3	0.15yM asak	1.0246	0.107201	0.107201	0.0618927	0.0618927	0.874894	0.0932621	0.0932621	0.0538449	0.0538449	0.874894	0.0932621	0.0932621	0.0538449	0.0538449	3	26.6202	0.150946	0.0871485
	7-SYBR	hox4	0.15yM asak	1.12371	0.0597494	0.0597494	0.0344963	0.0344963	0.95952	0.0546461	0.0546461	0.0315499	0.0315499	0.95952	0.0546461	0.0546461	0.0315499	0.0315499	3	30.2841	0.0767106	0.0442889
	9-SYBR	hox5	0.15yM asak	0.984867	0.0530951	0.0530951	0.0306545	0.0306545	0.840966	0.0484752	0.0484752	0.0279872	0.0279872	0.840966	0.0484752	0.0484752	0.0279872	0.0279872	3	27.1031	0.077777	0.0449046
	8-SYBR	hox6	0.15yM asak	1.34867	0.109616	0.109616	0.0632868	0.0632868	1.15161	0.0965036	0.0965036	0.0557164	0.0557164	1.15161	0.0965036	0.0965036	0.0557164	0.0557164	3	27.9232	0.117258	0.067699
	9-SYBR	hox7	0.15yM asak	1.27661	0.0472573	0.0472573	0.027284	0.027284	1.09008	0.0460753	0.0460753	0.0266016	0.0266016	1.09008	0.0460753	0.0460753	0.0266016	0.0266016	3	27.2759	0.0534054	0.0308336
	5-SYBR	hox910	0.15yM asak	1.18048	0.0269063	0.0269063	0.0155343	0.0155343	1.008	0.0308346	0.0308346	0.0178024	0.0178024	1.008	0.0308346	0.0308346	0.0178024	0.0178024	3	25.0481	0.0328828	0.0189849
	5-SYBR	hox1113a	0.15yM asak	1.03755	0.0707735	0.0707735	0.0408611	0.0408611	0.885954	0.0630779	0.0630779	0.0364181	0.0364181	0.885954	0.0630779	0.0630779	0.0364181	0.0364181	3	26.0227	0.0984092	0.0568166
	3-SYBR	hox1113b	0.15yM asak	1.3307	0.19319	0.19319	0.111538	0.111538	1.13627	0.166584	0.166584	0.0961771	0.0961771	1.13627	0.166584	0.166584	0.0961771	0.0961771	3	26.4378	0.209449	0.120925
	5-SYBR	hox1113c	0.15yM asak	1.22647	0.0104629	0.0104629	0.00604073	0.00604073	1.04727	0.0231589	0.0231589	0.0133708	0.0133708	1.04727	0.0231589	0.0231589	0.0133708	0.0133708	3	25.9068	0.0123075	0.00710572
	3-SYBR	foxQ2-1	0.3yM asak	0.0153443	0.00521305	0.00521305	0.00300976	0.00300976	0.0123807	0.00421502	0.00421502	0.00243354	0.00243354	0.0123807	0.00421502	0.00421502	0.00243354	0.00243354	3	33.6337	0.490139	0.282982
	1-SYBR	six3	0.3yM asak	0.354081	0.0101443	0.0101443	0.0058568	0.0058568	0.285694	0.0103224	0.0103224	0.00595967	0.00595967	0.285694	0.0103224	0.0103224	0.00595967	0.00595967	3	25.0695	0.0413326	0.0238634
	2-SYBR	fz58	0.3yM asak	0.467734	0.0685883	0.0685883	0.0395995	0.0395995	0.377395	0.0559613	0.0559613	0.0323093	0.0323093	0.377395	0.0559613	0.0559613	0.0323093	0.0323093	3	24.7464	0.211556	0.122142
	4-SYBR	rx	0.3yM asak	1.086	0.0339412	0.0339412	0.019596	0.019596	0.876249	0.0334979	0.0334979	0.01934	0.01934	0.876249	0.0334979	0.0334979	0.01934	0.01934	3	24.4231	0.0450892	0.0260322
	4-SYBR	foxAB	0.3yM asak	1.66326	0.168103	0.168103	0.0970545	0.0970545	1.34202	0.138816	0.138816	0.0801455	0.0801455	1.34202	0.138816	0.138816	0.0801455	0.0801455	3	26.326	0.145811	0.0841841
	1-SYBR	lmx1	0.3yM asak	1.41144	0.025634	0.025634	0.0147998	0.0147998	1.13883	0.0325018	0.0325018	0.0187649	0.0187649	1.13883	0.0325018	0.0325018	0.0187649	0.0187649	3	26.1003	0.0262017	0.0151276
	9-SYBR	en	0.3yM asak	1.12526	0.0618259	0.0618259	0.0356952	0.0356952	0.907924	0.0537402	0.0537402	0.0310269	0.0310269	0.907924	0.0537402	0.0537402	0.0310269	0.0310269	3	26.3172	0.0792671	0.0457649
	6-SYBR	msx	0.3yM asak	1.62808	0.157897	0.157897	0.0911617	0.0911617	1.31363	0.130642	0.130642	0.0754259	0.0754259	1.31363	0.130642	0.130642	0.0754259	0.0754259	3	24.8728	0.139918	0.0807816
	6-SYBR	hox1	0.3yM asak	1.51556	0.0282628	0.0282628	0.0163175	0.0163175	1.22284	0.0352812	0.0352812	0.0203696	0.0203696	1.22284	0.0352812	0.0352812	0.0203696	0.0203696	3	25.7146	0.0269039	0.015533
	6-SYBR	hox2	0.3yM asak	1.28944	0.0135772	0.0135772	0.0078388	0.0078388	1.0404	0.0253894	0.0253894	0.0146586	0.0146586	1.0404	0.0253894	0.0253894	0.0146586	0.0146586	3	27.2444	0.0151909	0.00877046
	1-SYBR	hox3	0.3yM asak	1.20023	0.0724337	0.0724337	0.0418196	0.0418196	0.968417	0.062211	0.062211	0.0359176	0.0359176	0.968417	0.062211	0.062211	0.0359176	0.0359176	3	26.3919	0.0870664	0.0502678
	7-SYBR	hox4	0.3yM asak	1.11891	0.0839464	0.0839464	0.0484665	0.0484665	0.902802	0.0705888	0.0705888	0.0407545	0.0407545	0.902802	0.0705888	0.0705888	0.0407545	0.0407545	3	30.2903	0.108239	0.0624915
	9-SYBR	hox5	0.3yM asak	1.02849	0.0464604	0.0464604	0.0268239	0.0268239	0.82985	0.0417018	0.0417018	0.0240765	0.0240765	0.82985	0.0417018	0.0417018	0.0240765	0.0240765	3	27.0406	0.0651712	0.0376266
	8-SYBR	hox6	0.3yM asak	1.68838	0.096967	0.096967	0.0559839	0.0559839	1.36228	0.0837899	0.0837899	0.0483761	0.0483761	1.36228	0.0837899	0.0837899	0.0483761	0.0483761	3	27.5991	0.0828569	0.0478375
	9-SYBR	hox7	0.3yM asak	1.48982	0.0454894	0.0454894	0.0262633	0.0262633	1.20207	0.045249	0.045249	0.0261245	0.0261245	1.20207	0.045249	0.045249	0.0261245	0.0261245	3	27.0531	0.0440506	0.0254326
	5-SYBR	hox910	0.3yM asak	1.45577	0.0651517	0.0651517	0.0376153	0.0376153	1.1746	0.0585841	0.0585841	0.0338236	0.0338236	1.1746	0.0585841	0.0585841	0.0338236	0.0338236	3	24.7457	0.0645667	0.0372776
	5-SYBR	hox1113a	0.3yM asak	1.21676	0.052602	0.052602	0.0303698	0.0303698	0.981754	0.0476287	0.0476287	0.0274985	0.0274985	0.981754	0.0476287	0.0476287	0.0274985	0.0274985	3	25.7928	0.0623694	0.036009
	3-SYBR	hox1113b	0.3yM asak	1.46758	0.0920463	0.0920463	0.0531429	0.0531429	1.18413	0.0787107	0.0787107	0.0454436	0.0454436	1.18413	0.0787107	0.0787107	0.0454436	0.0454436	3	26.2965	0.0904855	0.0522418
	5-SYBR	hox1113c	0.3yM asak	1.34792	0.124255	0.124255	0.0717384	0.0717384	1.08758	0.103075	0.103075	0.0595106	0.0595106	1.08758	0.103075	0.103075	0.0595106	0.0595106	3	25.7706	0.132992	0.0767827
	3-SYBR	foxQ2-1	0.62yM asak	0.00334443	0.00208507	0.00208507	0.00120382	0.00120382	0.00304527	0.00190101	0.00190101	0.00109755	0.00109755	0.00304527	0.00190101	0.00190101	0.00109755	0.00109755	3	35.8316	0.899443	0.519294
	1-SYBR	six3	0.62yM asak	0.208589	0.0227119	0.0227119	0.0131127	0.0131127	0.189931	0.021536	0.021536	0.0124338	0.0124338	0.189931	0.021536	0.021536	0.0124338	0.0124338	3	25.8329	0.157085	0.0906933
	2-SYBR	fz58	0.62yM asak	0.0808898	0.0168361	0.0168361	0.00972034	0.00972034	0.0736543	0.0155063	0.0155063	0.00895258	0.00895258	0.0736543	0.0155063	0.0155063	0.00895258	0.00895258	3	27.2781	0.300277	0.173365
	4-SYBR	rx	0.62yM asak	0.302132	0.0049874	0.0049874	0.00287948	0.00287948	0.275107	0.00981904	0.00981904	0.00566903	0.00566903	0.275107	0.00981904	0.00981904	0.00566903	0.00566903	3	26.2689	0.0238151	0.0137496
	4-SYBR	foxAB	0.62yM asak	1.86798	0.252132	0.252132	0.145569	0.145569	1.70089	0.235804	0.235804	0.136142	0.136142	1.70089	0.235804	0.235804	0.136142	0.136142	3	26.1586	0.194729	0.112427
	1-SYBR	lmx1	0.62yM asak	1.48455	0.0107226	0.0107226	0.00619071	0.00619071	1.35176	0.0438765	0.0438765	0.0253321	0.0253321	1.35176	0.0438765	0.0438765	0.0253321	0.0253321	3	26.0274	0.0104203	0.00601618
	9-SYBR	en	0.62yM asak	1.2299	0.150085	0.150085	0.0866514	0.0866514	1.11988	0.14118	0.14118	0.0815103	0.0815103	1.11988	0.14118	0.14118	0.0815103	0.0815103	3	26.1889	0.176053	0.101644
	6-SYBR	msx	0.62yM asak	1.57792	0.226531	0.226531	0.130788	0.130788	1.43677	0.211219	0.211219	0.121948	0.121948	1.43677	0.211219	0.211219	0.121948	0.121948	3	24.9179	0.207118	0.11958
	6-SYBR	hox1	0.62yM asak	1.76237	0.156009	0.156009	0.0900717	0.0900717	1.60473	0.150858	0.150858	0.0870978	0.0870978	1.60473	0.150858	0.150858	0.0870978	0.0870978	3	25.4969	0.127711	0.0737337
	6-SYBR	hox2	0.62yM asak	1.40667	0.126375	0.126375	0.0729628	0.0729628	1.28084	0.122001	0.122001	0.0704373	0.0704373	1.28084	0.122001	0.122001	0.0704373	0.0704373	3	27.1188	0.129612	0.0748314
	1-SYBR	hox3	0.62yM asak	1.1808	0.103408	0.103408	0.0597027	0.0597027	1.07517	0.100117	0.100117	0.0578027	0.0578027	1.07517	0.100117	0.100117	0.0578027	0.0578027	3	26.4155	0.126344	0.0729448
	7-SYBR	hox4	0.62yM asak	1.39084	0.141242	0.141242	0.0815459	0.0815459	1.26643	0.134707	0.134707	0.0777733	0.0777733	1.26643	0.134707	0.134707	0.0777733	0.0777733	3	29.9765	0.146508	0.0845863
	9-SYBR	hox5	0.62yM asak	1.16464	0.0132381	0.0132381	0.00764303	0.00764303	1.06047	0.0356577	0.0356577	0.020587	0.020587	1.06047	0.0356577	0.0356577	0.020587	0.020587	3	26.8613	0.0163987	0.00946777
	8-SYBR	hox6	0.62yM asak	2.00552	0.127481	0.127481	0.073601	0.073601	1.82613	0.129667	0.129667	0.0748632	0.0748632	1.82613	0.129667	0.129667	0.0748632	0.0748632	3	27.3507	0.0917045	0.0529456
	9-SYBR	hox7	0.62yM asak	1.5186	0.106041	0.106041	0.061223	0.061223	1.38276	0.106008	0.106008	0.061204	0.061204	1.38276	0.106008	0.106008	0.061204	0.061204	3	27.0255	0.100741	0.0581631
	5-SYBR	hox910	0.62yM asak	1.6444	0.0838741	0.0838741	0.0484247	0.0484247	1.49731	0.0898762	0.0898762	0.05189	0.05189	1.49731	0.0898762	0.0898762	0.05189	0.05189	3	24.57	0.0735858	0.0424848
	5-SYBR	hox1113a	0.62yM asak	1.20952	0.0602492	0.0602492	0.0347849	0.0347849	1.10133	0.0649942	0.0649942	0.0375244	0.0375244	1.10133	0.0649942	0.0649942	0.0375244	0.0375244	3	25.8015	0.0718645	0.041491
	3-SYBR	hox1113b	0.62yM asak	1.70602	0.240297	0.240297	0.138735	0.138735	1.55341	0.224256	0.224256	0.129475	0.129475	1.55341	0.224256	0.224256	0.129475	0.129475	3	26.0793	0.203207	0.117322
	5-SYBR	hox1113c	0.62yM asak	1.63468	0.28345	0.28345	0.16365	0.16365	1.48846	0.262358	0.262358	0.151473	0.151473	1.48846	0.262358	0.262358	0.151473	0.151473	3	25.4923	0.250161	0.14443
	3-SYBR	foxQ2-1	1.25yM asak	0.00528482	0.0045005	0.0045005	0.00318233	0.00318233	0.0048081	0.00409831	0.00409831	0.00289794	0.00289794	0.0048081	0.00409831	0.00409831	0.00289794	0.00289794	2	35.1715	1.22858	0.86874
	1-SYBR	six3	1.25yM asak	0.0681771	0.00376694	0.00376694	0.00217484	0.00217484	0.0620272	0.00411076	0.00411076	0.00237335	0.00237335	0.0620272	0.00411076	0.00411076	0.00237335	0.00237335	3	27.4462	0.0797122	0.0460218
	2-SYBR	fz58	1.25yM asak	0.00208286	0.000623095	0.000623095	0.000359744	0.000359744	0.00189497	0.000571114	0.000571114	0.000329733	0.000329733	0.00189497	0.000571114	0.000571114	0.000329733	0.000329733	3	32.5574	0.431588	0.249177
	4-SYBR	rx	1.25yM asak	0.00820846	0.00135246	0.00135246	0.000780842	0.000780842	0.00746801	0.00126045	0.00126045	0.00072772	0.00072772	0.00746801	0.00126045	0.00126045	0.00072772	0.00072772	3	31.4708	0.237704	0.137239
	4-SYBR	foxAB	1.25yM asak	1.76577	0.101371	0.101371	0.0585264	0.0585264	1.60648	0.109372	0.109372	0.0631462	0.0631462	1.60648	0.109372	0.109372	0.0631462	0.0631462	3	26.2397	0.0828236	0.0478182
	1-SYBR	lmx1	1.25yM asak	2.12664	0.0649984	0.0649984	0.0375268	0.0375268	1.93481	0.0922542	0.0922542	0.053263	0.053263	1.93481	0.0922542	0.0922542	0.053263	0.053263	3	25.5088	0.0440943	0.0254578
	9-SYBR	en	1.25yM asak	1.93082	0.086398	0.086398	0.0498819	0.0498819	1.75665	0.101547	0.101547	0.0586279	0.0586279	1.75665	0.101547	0.101547	0.0586279	0.0586279	3	25.5382	0.0645559	0.0372713
	6-SYBR	msx	1.25yM asak	2.71295	0.0659831	0.0659831	0.0380953	0.0380953	2.46823	0.108459	0.108459	0.0626186	0.0626186	2.46823	0.108459	0.108459	0.0626186	0.0626186	3	24.1361	0.0350886	0.0202584
	6-SYBR	hox1	1.25yM asak	2.62037	0.125795	0.125795	0.0726277	0.0726277	2.384	0.143911	0.143911	0.0830871	0.0830871	2.384	0.143911	0.143911	0.0830871	0.0830871	3	24.9246	0.0692588	0.0399866
	6-SYBR	hox2	1.25yM asak	2.41468	0.227717	0.227717	0.131473	0.131473	2.19686	0.222229	0.222229	0.128304	0.128304	2.19686	0.222229	0.222229	0.128304	0.128304	3	26.3393	0.136054	0.0785506
	1-SYBR	hox3	1.25yM asak	1.44937	0.0879336	0.0879336	0.0507685	0.0507685	1.31863	0.0934297	0.0934297	0.0539416	0.0539416	1.31863	0.0934297	0.0934297	0.0539416	0.0539416	3	26.1198	0.0875286	0.0505347
	7-SYBR	hox4	1.25yM asak	2.56043	0.403386	0.403386	0.232895	0.232895	2.32946	0.37677	0.37677	0.217528	0.217528	2.32946	0.37677	0.37677	0.217528	0.217528	3	29.096	0.227291	0.131227
	9-SYBR	hox5	1.25yM asak	1.36712	0.0524872	0.0524872	0.0303035	0.0303035	1.2438	0.0659722	0.0659722	0.0380891	0.0380891	1.2438	0.0659722	0.0659722	0.0380891	0.0380891	3	26.63	0.0553888	0.0319787
	8-SYBR	hox6	1.25yM asak	2.83405	0.191175	0.191175	0.110375	0.110375	2.5784	0.197879	0.197879	0.114245	0.114245	2.5784	0.197879	0.197879	0.114245	0.114245	3	26.8518	0.0973192	0.0561873
	9-SYBR	hox7	1.25yM asak	2.46121	0.10587	0.10587	0.0611243	0.0611243	2.23919	0.126464	0.126464	0.073014	0.073014	2.23919	0.126464	0.126464	0.073014	0.073014	3	26.3288	0.0620584	0.0358294
	5-SYBR	hox910	1.25yM asak	2.14668	0.101636	0.101636	0.0586794	0.0586794	1.95304	0.116872	0.116872	0.067476	0.067476	1.95304	0.116872	0.116872	0.067476	0.067476	3	24.1854	0.0683052	0.039436
	5-SYBR	hox1113a	1.25yM asak	1.4406	0.0478689	0.0478689	0.0276371	0.0276371	1.31065	0.0647877	0.0647877	0.0374052	0.0374052	1.31065	0.0647877	0.0647877	0.0374052	0.0374052	3	25.5492	0.0479385	0.0276773
	3-SYBR	hox1113b	1.25yM asak	2.409	0.114991	0.114991	0.0663903	0.0663903	2.1917	0.131828	0.131828	0.0761111	0.0761111	2.1917	0.131828	0.131828	0.0761111	0.0761111	3	25.5815	0.0688657	0.0397596
	5-SYBR	hox1113c	1.25yM asak	1.92754	0.11267	0.11267	0.0650499	0.0650499	1.75366	0.12094	0.12094	0.0698248	0.0698248	1.75366	0.12094	0.12094	0.0698248	0.0698248	3	25.2546	0.0843295	0.0486877
	3-SYBR	foxQ2-1	2.5yM asak	0.00435277	0.00173853	0.00173853	0.00100374	0.00100374	0.00409296	0.00164073	0.00164073	0.000947273	0.000947273	0.00409296	0.00164073	0.00164073	0.000947273	0.000947273	3	35.4514	0.576224	0.332683
	1-SYBR	six3	2.5yM asak	0.00580733	0.000935448	0.000935448	0.000540081	0.000540081	0.0054607	0.000899163	0.000899163	0.000519132	0.000519132	0.0054607	0.000899163	0.000899163	0.000519132	0.000519132	3	30.9996	0.23239	0.13417
	2-SYBR	fz58	2.5yM asak	0.000352967	0.000145254	0.000145254	0.00010271	0.00010271	0.000331898	0.000137053	0.000137053	9.69112e-05	9.69112e-05	0.000331898	0.000137053	0.000137053	9.69112e-05	9.69112e-05	2	35.1184	0.593701	0.41981
	4-SYBR	rx	2.5yM asak	0.000119021	0.000254494	0.000254494	0.000179954	0.000179954	0.000111917	0.000239333	0.000239333	0.000169234	0.000169234	0.000111917	0.000239333	0.000239333	0.000169234	0.000169234	2	37.5786	3.08481	2.18129
	4-SYBR	foxAB	2.5yM asak	0.236526	0.0348702	0.0348702	0.0201323	0.0201323	0.222408	0.033657	0.033657	0.0194319	0.0194319	0.222408	0.033657	0.033657	0.0194319	0.0194319	3	29.14	0.212691	0.122797
	1-SYBR	lmx1	2.5yM asak	1.76256	0.103065	0.103065	0.0595045	0.0595045	1.65736	0.112231	0.112231	0.0647963	0.0647963	1.65736	0.112231	0.112231	0.0647963	0.0647963	3	25.7797	0.0843607	0.0487056
	9-SYBR	en	2.5yM asak	1.90438	0.073436	0.073436	0.0423983	0.0423983	1.7907	0.0922394	0.0922394	0.0532544	0.0532544	1.7907	0.0922394	0.0922394	0.0532544	0.0532544	3	25.5581	0.0556328	0.0321196
	6-SYBR	msx	2.5yM asak	2.93959	0.13239	0.13239	0.0764355	0.0764355	2.76413	0.156231	0.156231	0.0902	0.0902	2.76413	0.156231	0.156231	0.0902	0.0902	3	24.0203	0.0649746	0.0375131
	6-SYBR	hox1	2.5yM asak	3.50659	0.145875	0.145875	0.0842208	0.0842208	3.29728	0.177468	0.177468	0.102461	0.102461	3.29728	0.177468	0.177468	0.102461	0.102461	3	24.5043	0.0600164	0.0346505
	6-SYBR	hox2	2.5yM asak	2.98536	0.0179931	0.0179931	0.0103883	0.0103883	2.80716	0.0973487	0.0973487	0.0562043	0.0562043	2.80716	0.0973487	0.0973487	0.0562043	0.0562043	3	26.0332	0.00869531	0.00502024
	1-SYBR	hox3	2.5yM asak	1.78419	0.237601	0.237601	0.137179	0.137179	1.67769	0.230648	0.230648	0.133165	0.133165	1.67769	0.230648	0.230648	0.133165	0.133165	3	25.82	0.192124	0.110923
	7-SYBR	hox4	2.5yM asak	2.65766	0.342612	0.342612	0.197807	0.197807	2.49903	0.333274	0.333274	0.192416	0.192416	2.49903	0.333274	0.333274	0.192416	0.192416	3	29.0423	0.185985	0.107378
	9-SYBR	hox5	2.5yM asak	1.63838	0.0216522	0.0216522	0.0125009	0.0125009	1.54058	0.0564143	0.0564143	0.0325708	0.0325708	1.54058	0.0564143	0.0564143	0.0325708	0.0325708	3	26.3689	0.0190662	0.0110079
	8-SYBR	hox6	2.5yM asak	3.7281	0.120003	0.120003	0.0692836	0.0692836	3.50557	0.164516	0.164516	0.0949831	0.0949831	3.50557	0.164516	0.164516	0.0949831	0.0949831	3	26.4563	0.0464385	0.0268113
	9-SYBR	hox7	2.5yM asak	3.62781	0.0823931	0.0823931	0.0475697	0.0475697	3.41127	0.139908	0.139908	0.0807757	0.0807757	3.41127	0.139908	0.139908	0.0807757	0.0807757	3	25.7691	0.0327658	0.0189173
	5-SYBR	hox910	2.5yM asak	3.36022	0.301071	0.301071	0.173823	0.173823	3.15965	0.302967	0.302967	0.174918	0.174918	3.15965	0.302967	0.302967	0.174918	0.174918	3	23.539	0.129263	0.0746303
	5-SYBR	hox1113a	2.5yM asak	1.96859	0.00983817	0.00983817	0.00568007	0.00568007	1.85109	0.0638897	0.0638897	0.0368867	0.0368867	1.85109	0.0638897	0.0638897	0.0368867	0.0368867	3	25.0987	0.00720996	0.00416267
	3-SYBR	hox1113b	2.5yM asak	4.94922	0.225988	0.225988	0.130474	0.130474	4.65381	0.265359	0.265359	0.153205	0.153205	4.65381	0.265359	0.265359	0.153205	0.153205	3	24.5428	0.0658754	0.0380332
	5-SYBR	hox1113c	2.5yM asak	2.56068	0.231082	0.231082	0.133415	0.133415	2.40783	0.232328	0.232328	0.134135	0.134135	2.40783	0.232328	0.232328	0.134135	0.134135	3	24.8448	0.130192	0.0751666
	3-SYBR	foxQ2-1	5yM azak	0.0100308	0.00431967	0.00431967	0.00249397	0.00249397	0.0117194	0.00505841	0.00505841	0.00292048	0.00292048	0.0117194	0.00505841	0.00505841	0.00292048	0.00292048	3	34.247	0.621281	0.358697
	1-SYBR	six3	5yM azak	0.00267265	0.00157469	0.00157469	0.000909147	0.000909147	0.00312255	0.00184202	0.00184202	0.00106349	0.00106349	0.00312255	0.00184202	0.00184202	0.00106349	0.00106349	3	32.1192	0.850017	0.490758
	2-SYBR	fz58	5yM azak	0.000360322	9.14534e-05	9.14534e-05	5.28007e-05	5.28007e-05	0.000420976	0.000107553	0.000107553	6.20956e-05	6.20956e-05	0.000420976	0.000107553	0.000107553	6.20956e-05	6.20956e-05	3	35.0886	0.366171	0.211409
	4-SYBR	rx	5yM azak	0.000283017	0.000257893	0.000257893	0.000148894	0.000148894	0.000330658	0.00030146	0.00030146	0.000174048	0.000174048	0.000330658	0.00030146	0.00030146	0.000174048	0.000174048	3	36.329	1.31462	0.758999
	4-SYBR	foxAB	5yM azak	0.138909	0.0327915	0.0327915	0.0189322	0.0189322	0.162292	0.0386033	0.0386033	0.0222876	0.0222876	0.162292	0.0386033	0.0386033	0.0222876	0.0222876	3	29.9078	0.340569	0.196628
	1-SYBR	lmx1	5yM azak	0.888187	0.0568347	0.0568347	0.0328136	0.0328136	1.0377	0.0729861	0.0729861	0.0421386	0.0421386	1.0377	0.0729861	0.0729861	0.0421386	0.0421386	3	26.7685	0.0923175	0.0532995
	9-SYBR	en	5yM azak	1.56778	0.202587	0.202587	0.116964	0.116964	1.83169	0.242655	0.242655	0.140097	0.140097	1.83169	0.242655	0.242655	0.140097	0.140097	3	25.8387	0.186424	0.107632
	6-SYBR	msx	5yM azak	3.02451	0.104711	0.104711	0.0604552	0.0604552	3.53364	0.160027	0.160027	0.0923915	0.0923915	3.53364	0.160027	0.160027	0.0923915	0.0923915	3	23.9793	0.0499475	0.0288372
	6-SYBR	hox1	5yM azak	3.93737	0.15952	0.15952	0.0920989	0.0920989	4.60017	0.229718	0.229718	0.132628	0.132628	4.60017	0.229718	0.229718	0.132628	0.132628	3	24.3372	0.0584498	0.033746
	6-SYBR	hox2	5yM azak	2.86113	0.147019	0.147019	0.0848814	0.0848814	3.34276	0.197553	0.197553	0.114057	0.114057	3.34276	0.197553	0.197553	0.114057	0.114057	3	26.0945	0.0741327	0.0428006
	1-SYBR	hox3	5yM azak	1.61486	0.0844802	0.0844802	0.0487747	0.0487747	1.8867	0.11303	0.11303	0.0652576	0.0652576	1.8867	0.11303	0.11303	0.0652576	0.0652576	3	25.9638	0.0754736	0.0435747
	7-SYBR	hox4	5yM azak	4.29987	0.468413	0.468413	0.270438	0.270438	5.02369	0.566574	0.566574	0.327112	0.327112	5.02369	0.566574	0.566574	0.327112	0.327112	3	28.3481	0.157162	0.0907376
	9-SYBR	hox5	5yM azak	1.435	0.0442734	0.0442734	0.0255612	0.0255612	1.67657	0.0712124	0.0712124	0.0411145	0.0411145	1.67657	0.0712124	0.0712124	0.0411145	0.0411145	3	26.5601	0.0445107	0.0256982
	8-SYBR	hox6	5yM azak	4.12141	0.109168	0.109168	0.0630284	0.0630284	4.81519	0.189812	0.189812	0.109588	0.109588	4.81519	0.189812	0.189812	0.109588	0.109588	3	26.3116	0.0382143	0.022063
	9-SYBR	hox7	5yM azak	5.1036	0.197303	0.197303	0.113913	0.113913	5.96272	0.288858	0.288858	0.166772	0.166772	5.96272	0.288858	0.288858	0.166772	0.166772	3	25.2767	0.0557739	0.0322011
	5-SYBR	hox910	5yM azak	4.13393	0.167134	0.167134	0.0964948	0.0964948	4.82982	0.240854	0.240854	0.139057	0.139057	4.82982	0.240854	0.240854	0.139057	0.139057	3	23.24	0.0583278	0.0336756
	5-SYBR	hox1113a	5yM azak	2.77414	0.0738694	0.0738694	0.0426485	0.0426485	3.24113	0.128068	0.128068	0.0739401	0.0739401	3.24113	0.128068	0.128068	0.0739401	0.0739401	3	24.6038	0.0384158	0.0221794
	3-SYBR	hox1113b	5yM azak	7.58183	0.541782	0.541782	0.312798	0.312798	8.85812	0.68377	0.68377	0.394775	0.394775	8.85812	0.68377	0.68377	0.394775	0.394775	3	23.9274	0.103092	0.0595202
	5-SYBR	hox1113c	5yM azak	3.24411	0.247766	0.247766	0.143048	0.143048	3.79021	0.309901	0.309901	0.178921	0.178921	3.79021	0.309901	0.309901	0.178921	0.178921	3	24.5035	0.110184	0.063615
	9-SYBR
	4-FoxQ2_1
